# Supplementary material for: Long non‐coding RNA 00312 regulated by HOXA5 inhibits tumour proliferation and promotes apoptosis in Non‐small cell lung cancer
Source: J Cell Mol Med. 2017 Mar 24;21(9):2184–98. doi: 10.1111/jcmm.13142 (PMC5571553; doi:10.1111/jcmm.13142)
Supplement: Supplementary file 2 — Table S1 Lung cancer‐related lncRNAs. [file JCMM-21-2184-s002.xlsx]

## Sheet: Sheet1
Supplement Table S1: Lung cancer-related lncRNAs
LncRNA name	Cancer name	Methods	Expression pattern	PubMed ID
AC007403.1	non-small cell lung cancer	microarray, qPCR etc.	up-regulated	26393913
AC013264.2	non-small cell lung cancer	microarray, qPCR etc.	down-regulated	25394782
AC090952.4.1	non-small cell lung cancer	microarray, qPCR, Western bolt, RNAi etc.	down-regulated	23741487
ADAMTS9-AS2	non-small cell lung cancer	microarray, qPCR etc.	down-regulated	25590602
AF118081	lung cancer	qPCR, RNAi etc.	up-regulated	25050996
AFAP1-AS1	non-small cell lung cancer	qPCR etc.	up-regulated	26463625
AFAP1-AS1	lung cancer	RNA-seq, qPCR, Western blot etc.	up-regulated	26245991
AK123263	non-small cell lung cancer	microarray, qPCR, Western bolt, RNAi etc.	down-regulated	23741487
AK126698	non-small cell lung cancer	microarray, qPCR, Western bolt, RNAi etc.	down-regulated	23741487
ANRIL	non-small cell lung cancer	qPCR, RNAi etc.	up-regulated	26408699
ANRIL	non-small cell lung cancer	qPCR, Western blot etc.	up-regulated	25504755
BANCR	lung cancer	qPCR, Western blot etc.	down-regulated	25661343
BANCR	non-small cell lung cancer	qPCR, Western blot, RNAi etc.	down-regulated	24655544
BC200	lung cancer	ISH, Northern hybridization etc.	up-regulated	9422992
C1401f132	non-small cell lung cancer	microarray, qPCR etc.	down-regulated	25590602
CCAT1	non-small cell lung cancer	qPCR, Western blot, RNAi etc.	up-regulated	25129441
CCAT2	non-small cell lung cancer	qPCR, RNAi etc.	up-regulated	24504682
CES1P1-001	non-small cell lung cancer	microarray, qPCR, Western bolt, RNAi etc.	down-regulated	23741487
ERICH1-AS1	non-small cell lung cancer	microarray, qPCR etc.	up-regulated	26393913
GAS5	non-small cell lung cancer	qPCR, Western blot, RNAi etc.	down-regulated	24357161
GAS6-AS1	non-small cell lung cancer	qPCR etc.	down-regulated	23979857
GHSROS	non-small cell lung cancer	qPCR, Northern bolt etc.	up-regulated	23722988
GNAS-AS1	non-small cell lung cancer	microarray, qPCR etc.	up-regulated	25394782
GUCY1B2	non-small cell lung cancer	microarray, qPCR etc.	up-regulated	25394782
H19	lung cancer	qPCR etc.	up-regulated	16707459
H19	lung cancer	qPCR etc.	down-regulated	24063685
H19	non-small cell lung cancer	qPCR, Luciferase reporter assays, RNAi, ChIP etc.	up-regulated	26482621
HIF1A-AS1	non-small cell lung cancer	qPCR etc.	up-regulated	26339353
HIF1A-AS1	non-small cell lung cancer	qPCR etc.	up-regulated	26339353
HMlincRNA717	non-small cell lung cancer	qPCR etc.	down-regulated	25674259
HOTAIR	lung cancer	qPCR etc.	up-regulated	23668363
HOTAIR	non-small cell lung cancer	qPCR etc.	up-regulated	23743197
HOTAIR	lung cancer	qPCR, RNAi etc.	up-regulated	25010625
HOTAIR	small-cell lung cancer	qPCR, RNAi etc.	up-regulated	24591352
HOTAIR	non-small cell lung cancer	qPCR, Western blot, Luciferase reporter assay, RNAi etc.	up-regulated	26088446
HOTAIR	non-small cell lung cancer	qPCR, Western blot, RNAi etc.	up-regulated	24103700
LCAL1	lung cancer	RNA-Seq, qPCR, RNAi etc.	up-regulated	25116943
LINC00261	non-small cell lung cancer	microarray, qPCR etc.	down-regulated	25590602
LINC00673	non-small cell lung cancer	microarray, qPCR etc.	up-regulated	25590602
linc-CBR1-2	lung cancer	microarray, qPCR, RNAi etc.	up-regulated	24735754
lincRNA-p21	lung cancer	qPCR etc.	down-regulated	20673990
lnc-bc060912	lung cancer	qPCR, Northern blot, RNAi, RIP etc.	up-regulated	25848691
lncRNA-DQ786227	lung cancer	microarray, qPCR, RNAi, in vitro knockdown etc.	up-regulated	24084393
LOC440905	non-small cell lung cancer	microarray, qPCR etc.	up-regulated	25394782
LOC728228	lung cancer	microarray, qPCR, Western blot, RNAi etc.	up-regulated	25820656
LSINCT1	lung cancer	qPCR, Northern blot etc.	up-regulated	20214974
LSINCT10	lung cancer	qPCR, Northern blot etc.	up-regulated	20214974
LSINCT11	lung cancer	qPCR, Northern blot etc.	up-regulated	20214974
LSINCT12	lung cancer	qPCR, Northern blot etc.	up-regulated	20214974
LSINCT2	lung cancer	qPCR, Northern blot etc.	up-regulated	20214974
LSINCT3	lung cancer	qPCR, Northern blot etc.	up-regulated	20214974
LSINCT4	lung cancer	qPCR, Northern blot etc.	up-regulated	20214974
LSINCT5	lung cancer	qPCR, Northern blot etc.	up-regulated	20214974
LSINCT6	lung cancer	qPCR, Northern blot etc.	up-regulated	20214974
LSINCT7	lung cancer	qPCR, Northern blot etc.	up-regulated	20214974
LSINCT8	lung cancer	qPCR, Northern blot etc.	up-regulated	20214974
LSINCT9	lung cancer	qPCR, Northern blot etc.	up-regulated	20214974
MALAT1	lung cancer	qPCR etc.	up-regulated	23243023
MALAT1	lung cancer	qPCR etc.	down-regulated	26137228
MALAT1	non-small cell lung cancer	qPCR etc.	up-regulated	12970751
MALAT1	non-small cell lung cancer	qPCR etc.	up-regulated	22088988
MALAT1	non-small cell lung cancer	qPCR etc.	up-regulated	24313945
MALAT1	lung cancer	qPCR, Northern blot, etc.	differential expression	22491206
MALAT1	non-small cell lung cancer	qPCR, RNAi, Luciferase reporter assay etc.	up-regulated	26265046
MALAT1	non-small cell lung cancer	qPCR, Western blot etc.	up-regulated	25217850
MA-linc1	lung cancer	qPCR, Western blot, RNAi etc.	up-regulated	26337085
MEG3	lung cancer	qPCR, ISH etc.	down-regulated	14602737
MEG3	non-small cell lung cancer	qPCR, Western blot etc.	down-regulated	24098911
MVIH	non-small cell lung cancer	qPCR, Western blot, RNAi etc.	up-regulated	24793017
NAG7	non-small cell lung cancer	microarray, qPCR etc.	down-regulated	25590602
NCRNA00210	non-small cell lung cancer	microarray, qPCR, Western bolt, RNAi etc.	up-regulated	23741487
NEAT1	non-small cell lung cancer	qPCR etc.	up-regulated	25854373
NRG1	lung cancer	qPCR etc.	up-regulated	22665269
PANDAR	non-small cell lung cancer	qPCR, Western blot, RIP etc.	down-regulated	25719249
PVT1	non-small cell lung cancer	qPCR, RNAi etc.	up-regulated	25400777
PVT1	non-small cell lung cancer	qPCR, Western blot, RNAi etc.	up-regulated	26493997
RGMB-AS1	non-small cell lung cancer	microarray, qPCR, Western blot etc.	up-regulated	26055877
RP11-385J1.2	non-small cell lung cancer	microarray, qPCR etc.	up-regulated	25394782
RP11-397D12.4	non-small cell lung cancer	microarray, qPCR etc.	up-regulated	26393913
RP11-909N17.3	non-small cell lung cancer	microarray, qPCR etc.	up-regulated	25394782
RP1-317E23.3	non-small cell lung cancer	microarray, qPCR etc.	down-regulated	25394782
RP3-508I15.14	non-small cell lung cancer	microarray, qPCR, Western bolt, RNAi etc.	down-regulated	23741487
SCAL1	lung cancer	qPCR, Western bolt, RIP etc.	up-regulated	23672216
SKP2	non-small cell lung cancer	qPCR, Western blot etc.	differential expression	26482610
SNHG1	non-small cell lung cancer	qPCR, RNAi etc.	up-regulated	25818744
TP53TG1	non-small cell lung cancer	microarray, qPCR, Western bolt, RNAi etc.	down-regulated	23741487
TP73-AS1	non-small cell lung cancer	microarray, qPCR etc.	down-regulated	25590602
TUBA4B	non-small cell lung cancer	microarray, qPCR etc.	down-regulated	25394782
TUG1	non-small cell lung cancer	qPCR, Western blot, Luciferase reporter assay, RNAi etc.	down-regulated	24853421
uc001lsz	lung cancer	qPCR etc.	down-regulated	24063685
uc003bgl.1	non-small cell lung cancer	microarray, qPCR, Western bolt, RNAi etc.	up-regulated	23741487
UCA1	lung cancer	qPCR etc.	up-regulated	26380024
UCA1	non-small cell lung cancer	qPCR, Western blot, Luciferase reporter assay, RIP etc.	up-regulated	26655272
UCA1	non-small cell lung cancer	qPCR, Western blot, RNAi etc.	up-regulated	26160838
XIST	non-small cell lung cancer	qPCR etc.	up-regulated	26339353
XLOC_000371	non-small cell lung cancer	microarray, qPCR etc.	down-regulated	25394782
Z82214.3	non-small cell lung cancer	microarray, qPCR etc.	down-regulated	25394782
