# Supplementary material for: Long non‐coding RNA 00312 regulated by HOXA5 inhibits tumour proliferation and promotes apoptosis in Non‐small cell lung cancer
Source: J Cell Mol Med. 2017 Mar 24;21(9):2184–98. doi: 10.1111/jcmm.13142 (PMC5571553; doi:10.1111/jcmm.13142)
Supplement: Supplementary file 3 — Table S2 Primers used for qRT‐PCR or ChIP and siRNAs oligonucleotides. [file JCMM-21-2184-s003.xls]

## Sheet: Sheet1
Supplement Table S2: Primers used for qRT-PCR or ChIP and siRNAs oligonucleotides
Primers used for qRT-PCR
	Forward	Reverse
linc00312	TCTGGCTGTTGTTGTGTTGGA	GCTTATTGGCTTGGTTCGCT
HDAC1	GGAAATCTATCGCCCTCACA	AACAGGCCATCGAATACTGG
HDAC3	TAGACAAGGACTGAGATTGCC	GTGTTAGGGAGCCAGAGCC
EZH2	AATCAGAGTACATGCGACTGAGA	GCTGTATCCTTCGCTGTTTCC
HOXA5	AACTCATTTTGCGGTCGCTAT	TCCCTGAATTGCTCGCTCAC
RNA U1	GGGAGATACCATGATCACGAAGGT	CCACAAATTATGCAGTCGAGTTTCCC
GAPDH	GGAGCGAGATCCCTCCAAAAT	GGCTGTTGTCATACTTCTCATGG
siRNAs oligonucleotides
GenePharma	sense	antisense
si-NC	UUCUCCGAACGUGUCACGUTT	ACGUGACACGUUCGGAGAATT
si-linc00312 1#	CCCAGGUACUAAGUUAUGUTT	ACAUAACUUAGUACCUGGGTT
si-linc00312 2#	GGCUGUUGGUCAUUCACAUTT	AUGUGAAUGACCAACAGCCTT
si-HDAC1 1#	CCGGUCAUGUCCAAAGUAATT	UUACUUUGGACAUGACCGGTT
si-HDAC1 2#	GCUGUACAUUGACAUUGAUTT	AUCAAUGUCAAUGUACAGATT
si-HDAC3 1#	GGUAGUGGACUUCUACCAATT	UUGGUAGAAGUCCACUACCTT
si-HDAC3 2#	CCAAGAGUCUUAAUGCCUUTT	AAGGCAUUAAGACUCUUGGTT
Invitrogen
si-NC	GUACCUGACUAGUCGCAGAAG	GUACCUGACUAGUCGCAGAAG
si-EZH2	GAGGUUCAGACGAGCUGAU	AUCAGCUCGUCUGAACCUC
si-SUZ12	GCCGCAAACUUUAUAGUUUACU	UUGAGUAAACUAUAAAGUUUGCGGC
qCHIP analysis of the linc00312 promoter for HOXA5 occupancy
Primer1	linc00312-chip-F1	TGGACTGAGAGAAGAGCCCA
	linc00312-chip-R1	GCCCCACTGGCTGGTAATAG
Primer2	linc00312-chip-F2	ATGGCCCATGGATGGAACTG
	linc00312-chip-R2	CTGTTTGAAGGCTCCCCCTT
