# Supplementary material for: Long non‐coding RNA 00312 regulated by HOXA5 inhibits tumour proliferation and promotes apoptosis in Non‐small cell lung cancer
Source: J Cell Mol Med. 2017 Mar 24;21(9):2184–98. doi: 10.1111/jcmm.13142 (PMC5571553; doi:10.1111/jcmm.13142)
Supplement: Supplementary file 4 — Table S3 TFs which might bind with the promoters of linc00312 by the JARSPAR databases (http://jaspar.binf.ku.dk/cgi-bin/jaspar_db.pl) [file JCMM-21-2184-s004.xls]

## Sheet: Sheet1
Supplement Table S3: TFs which might bind with the promoters of linc00312 by the JARSPAR databases.
280 putative sites were predicted with these settings (90%) in sequence named hg19_knownGene_uc010hci.3
Model ID	Model name	Score	Relative score	Start	End	Strand	predicted site sequence
MA0007.2	AR	12.227	0.906811	1102	1116	-1	gggcacacactgtga
MA0007.2	AR	11.971	0.903368	1142	1156	-1	aagcacagcgtgagt
MA0151.1	ARID3A	8.299	0.939716	714	719	-1	attaat
MA0151.1	ARID3A	8.299	0.939716	714	719	1	attaat
MA0151.1	ARID3A	9.844	0.999991	1182	1187	-1	attaaa
MA0151.1	ARID3A	9.844	0.999991	2038	2043	-1	attaaa
MA0151.1	ARID3A	9.844	0.999991	2091	2096	-1	attaaa
MA0006.1	Arnt::Ahr	8.07	0.934964	1145	1150	-1	agcgtg
MA0462.1	BATF::JUN	9.837	0.912151	784	794	-1	ggactgagtga
MA0463.1	Bcl6	14.442	0.912164	1318	1331	-1	cttcctagagagtg
MA0464.1	Bhlhe40	9.374	0.90969	276	286	-1	tgcacatgcat
MA0464.1	Bhlhe40	8.794	0.901864	686	696	1	agcacctgccc
MA0133.1	BRCA1	7.405	0.954648	319	325	1	tcaacac
MA0133.1	BRCA1	7.954	0.980976	336	342	-1	ccaacac
MA0133.1	BRCA1	6.898	0.930333	585	591	-1	tcaacag
MA0133.1	BRCA1	7.844	0.975701	660	666	1	acaacag
MA0133.1	BRCA1	7.329	0.951003	981	987	-1	gcaacag
MA0133.1	BRCA1	7.554	0.961793	1048	1054	1	ccaaccc
MA0133.1	BRCA1	7.844	0.975701	1990	1996	-1	acaacag
MA0102.3	CEBPA	9.592	0.912902	467	477	-1	attgccccaga
MA0019.1	Ddit3::Cebpa	11.431	0.905995	1205	1216	1	ggctgcaatagc
MA0468.1	DUX4	10.799	0.92325	609	619	-1	caagtcaatca
MA0471.1	E2F6	9.7	0.904133	1312	1322	-1	gagtgggaggg
MA0154.2	EBF1	11.84	0.942429	667	677	1	tccccatgggg
MA0154.2	EBF1	12.219	0.946739	668	678	-1	gccccatgggg
MA0154.2	EBF1	10.916	0.931921	1349	1359	1	ttcccttgggg
MA0154.2	EBF1	13.132	0.957122	1350	1360	-1	accccaaggga
MA0162.2	EGR1	14.671	0.937294	532	545	-1	tcaccaccccctcc
MA0162.2	EGR1	12.861	0.917911	1310	1323	1	acccctcccactct
MA0162.2	EGR1	11.962	0.908283	1700	1713	-1	tctccacccactgc
MA0472.1	EGR2	13.741	0.91441	1310	1324	1	acccctcccactctc
MA0598.1	EHF	13.801	0.999533	243	250	-1	ccttcctc
MA0598.1	EHF	13.827	0.999996	1060	1067	1	ccttcctg
MA0473.1	ELF1	11.862	0.908188	1283	1295	1	tcagcaggaagag
MA0473.1	ELF1	15.021	0.948968	1673	1685	-1	gaagaaggaagtg
MA0136.1	ELF5	8.872	0.911169	1055	1063	1	tccttcctt
MA0136.1	ELF5	10.567	0.966565	1673	1681	1	cacttcctt
MA0136.1	ELF5	9.766	0.940387	1694	1702	-1	tgcttcctt
MA0136.1	ELF5	9.172	0.920974	1947	1955	1	tttttcctt
MA0076.2	ELK4	11.025	0.912184	1286	1296	-1	cctcttcctgc
MA0076.2	ELK4	10.834	0.909223	1914	1924	1	gggcttccgcc
MA0027.1	En1	7.209	0.912936	675	685	-1	gggtggtgccc
MA0474.1	Erg	11.45	0.923653	242	252	1	agaggaaggac
MA0474.1	Erg	10.794	0.91471	1054	1064	-1	gaaggaaggag
MA0474.1	Erg	13.464	0.95111	1058	1068	-1	acaggaaggaa
MA0474.1	Erg	13.88	0.956781	1286	1296	1	gcaggaagagg
MA0474.1	Erg	13.566	0.9525	1672	1682	-1	gaaggaagtgg
MA0258.2	ESR2	12.973	0.90115	781	795	1	gggtcactcagtcca
MA0592.1	ESRRA	15.173	0.960075	1603	1613	1	ccaaggtcaaa
MA0141.2	Esrrb	11.682	0.911654	843	854	-1	tgttcaaggtga
MA0141.2	Esrrb	16.023	0.984765	1600	1611	1	tggccaaggtca
MA0098.2	Ets1	13.041	0.902635	1283	1297	-1	ccctcttcctgctga
MA0098.2	Ets1	15.117	0.932754	1671	1685	1	cccacttccttcttc
MA0156.1	FEV	10.081	0.931262	1674	1681	-1	aaggaagt
MA0475.1	FLI1	12.196	0.924802	1058	1068	-1	acaggaaggaa
MA0475.1	FLI1	12.516	0.929571	1286	1296	1	gcaggaagagg
MA0475.1	FLI1	13.701	0.947231	1672	1682	-1	gaaggaagtgg
MA0476.1	FOS	8.916	0.907852	745	755	-1	gatgattcagg
MA0478.1	FOSL2	11.103	0.926658	746	756	-1	agatgattcag
MA0478.1	FOSL2	9.913	0.910206	777	787	1	tgatgggtcac
MA0032.1	FOXC1	5.916	0.912984	100	107	-1	ctagagta
MA0032.1	FOXC1	6.501	0.945707	120	127	1	gcccagta
MA0032.1	FOXC1	5.823	0.907782	1129	1136	1	cctctgta
MA0032.1	FOXC1	6.501	0.945707	1968	1975	-1	gcacagta
MA0041.1	Foxd3	11.989	0.908754	1438	1449	1	aattatttattc
MA0479.1	FOXH1	9.779	0.910192	312	322	-1	ttgaataaact
MA0042.1	FOXI1	11.279	0.908073	1540	1551	-1	ggttgtttgttc
MA0033.1	FOXL1	6.681	0.907819	52	59	1	aaaaaata
MA0033.1	FOXL1	7.035	0.923863	1441	1448	-1	aataaata
MA0033.1	FOXL1	6.554	0.902063	1491	1498	-1	taaagata
MA0033.1	FOXL1	8.265	0.979609	1844	1851	-1	tttacata
MA0033.1	FOXL1	6.681	0.907819	2031	2038	-1	aaaaaata
MA0480.1	Foxo1	11.304	0.914271	190	200	1	ccctgtttcca
MA0157.1	FOXO3	9.761	0.920017	193	200	-1	tggaaaca
MA0157.1	FOXO3	9.38	0.907218	1093	1100	-1	tgtaaact
MA0035.3	Gata1	13.044	0.946552	1372	1382	1	cctttatctgt
MA0036.2	GATA2	10.957	0.900982	1369	1382	1	tgccctttatctgt
MA0037.2	GATA3	12.014	0.958036	1373	1380	-1	agataaag
MA0482.1	Gata4	9.437	0.907468	579	589	1	tcttctctgtt
MA0482.1	Gata4	10.947	0.929178	1373	1383	1	ctttatctgta
MA0482.1	Gata4	9	0.901186	1820	1830	-1	tcttctctcag
MA0092.1	Hand1::Tcfe2a	11.806	0.97142	67	76	1	tatctggcat
MA0092.1	Hand1::Tcfe2a	9.703	0.90946	911	920	-1	catctggaag
MA0109.1	Hltf	7.599	0.949037	209	218	-1	atcctttttt
MA0109.1	Hltf	6.921	0.925142	226	235	-1	caacttagag
MA0109.1	Hltf	6.488	0.909881	250	259	-1	aaccattgtc
MA0109.1	Hltf	6.363	0.905476	362	371	-1	atccatgggc
MA0109.1	Hltf	6.503	0.91041	850	859	1	gaacattttc
MA0109.1	Hltf	6.629	0.914851	1083	1092	-1	gcccatttgg
MA0109.1	Hltf	6.437	0.908084	1247	1256	-1	taacatggat
MA0109.1	Hltf	6.381	0.90611	1247	1256	1	atccatgtta
MA0109.1	Hltf	6.436	0.908049	1276	1285	1	tcccatgtca
MA0109.1	Hltf	6.706	0.917564	1601	1610	-1	gaccttggcc
MA0109.1	Hltf	6.503	0.91041	1752	1761	-1	gaacattttc
MA0109.1	Hltf	6.433	0.907943	1759	1768	-1	tcactttgaa
MA0109.1	Hltf	7.596	0.948931	1938	1947	-1	acacttttct
MA0109.1	Hltf	6.235	0.900965	2026	2035	1	ggccttattt
MA0484.1	HNF4G	11.929	0.902983	279	293	1	catgtgcaaaggccc
MA0158.1	HOXA5	9.439	0.985368	1406	1413	1	cagtaatt
MA0158.1	HOXA5	8.246	0.943352	1620	1627	-1	ctgaaatt
MA0158.1	HOXA5	7.994	0.934476	2000	2007	1	cggaaatg
MA0489.1	JUN (var.2)	12.409	0.924615	746	759	-1	cagagatgattcag
MA0099.2	JUN::FOS	9.556	0.959557	747	753	1	tgaatca
MA0490.1	JUNB	11.811	0.942605	746	756	-1	agatgattcag
MA0491.1	JUND	8.942	0.911533	745	755	-1	gatgattcagg
MA0493.1	Klf1	12.932	0.930229	931	941	1	aaacacaccct
MA0493.1	Klf1	12.056	0.91542	1663	1673	1	caccacacccc
MA0039.2	Klf4	10.546	0.915684	419	428	1	agggtgggcc
MA0039.2	Klf4	10.717	0.91859	677	686	-1	tgggtggtgc
MA0039.2	Klf4	9.914	0.904947	932	941	-1	agggtgtgtt
MA0039.2	Klf4	11.32	0.928834	1305	1314	-1	ggggtgggga
MA0039.2	Klf4	11.032	0.923941	1310	1319	-1	tgggaggggt
MA0039.2	Klf4	13.038	0.958023	1664	1673	-1	ggggtgtggt
MA0599.1	KLF5	10.164	0.932553	39	48	1	actccacccc
MA0599.1	KLF5	7.815	0.902671	530	539	-1	ccccctcctt
MA0599.1	KLF5	10.496	0.936777	898	907	1	tctccaccca
MA0599.1	KLF5	13.89	0.979953	1305	1314	1	tccccacccc
MA0599.1	KLF5	11.959	0.955388	1310	1319	1	acccctccca
MA0599.1	KLF5	9.081	0.918776	1340	1349	1	ccctcaccct
MA0599.1	KLF5	11.594	0.950745	1664	1673	1	accacacccc
MA0599.1	KLF5	10.496	0.936777	1704	1713	-1	tctccaccca
MA0599.1	KLF5	11.511	0.949689	1832	1841	1	cccactcccc
MA0135.1	Lhx3	13.467	0.90622	1437	1449	1	taattatttattc
MA0117.1	Mafb	7.905	0.930952	1280	1287	-1	gctgacat
MA0117.1	Mafb	8.323	0.949054	1577	1584	1	gctgatgg
MA0058.2	MAX	9.603	0.90991	278	287	-1	ttgcacatgc
MA0499.1	Myod1	14.094	0.971395	686	698	1	agcacctgcccct
MA0500.1	Myog	12.258	0.958252	685	695	-1	ggcaggtgctg
MA0056.1	MZF1_1-4	8.252	0.96198	508	513	1	ggggga
MA0056.1	MZF1_1-4	9.085	0.999987	667	672	-1	tgggga
MA0056.1	MZF1_1-4	9.085	0.999987	827	832	-1	tgggga
MA0056.1	MZF1_1-4	8.51	0.973752	878	883	-1	cgggga
MA0056.1	MZF1_1-4	9.085	0.999987	1169	1174	-1	tgggga
MA0056.1	MZF1_1-4	9.085	0.999987	1305	1310	-1	tgggga
MA0056.1	MZF1_1-4	7.939	0.947699	1460	1465	-1	agggga
MA0056.1	MZF1_1-4	9.085	0.999987	1501	1506	-1	tgggga
MA0056.1	MZF1_1-4	9.085	0.999987	1779	1784	1	tgggga
MA0056.1	MZF1_1-4	7.939	0.947699	1837	1842	-1	agggga
MA0056.1	MZF1_1-4	9.085	0.999987	2082	2087	1	tgggga
MA0057.1	MZF1_5-13	9.145	0.910362	42	51	-1	gtaggggtgg
MA0057.1	MZF1_5-13	9.038	0.906977	505	514	1	caagggggag
MA0057.1	MZF1_5-13	9.256	0.913873	532	541	1	ggagggggtg
MA0057.1	MZF1_5-13	9.145	0.910362	1308	1317	-1	ggaggggtgg
MA0057.1	MZF1_5-13	10.301	0.946929	2079	2088	1	ttatggggaa
MA0152.1	NFATC2	8.66	0.900429	194	200	1	gtttcca
MA0152.1	NFATC2	9.49	0.931042	1038	1044	1	ttttcct
MA0152.1	NFATC2	9.49	0.931042	1948	1954	1	ttttcct
MA0089.1	NFE2L1::MafG	6.932	0.918567	151	156	-1	catgat
MA0089.1	NFE2L1::MafG	6.932	0.918567	561	566	-1	catgat
MA0089.1	NFE2L1::MafG	8.692	0.994791	573	578	-1	gatgac
MA0089.1	NFE2L1::MafG	6.932	0.918567	607	612	1	catgat
MA0089.1	NFE2L1::MafG	6.932	0.918567	637	642	-1	catgat
MA0089.1	NFE2L1::MafG	8.254	0.975822	717	722	1	aatgac
MA0089.1	NFE2L1::MafG	6.811	0.913327	750	755	-1	gatgat
MA0089.1	NFE2L1::MafG	8.072	0.96794	835	840	-1	tatgac
MA0089.1	NFE2L1::MafG	8.072	0.96794	1771	1776	1	tatgac
MA0089.1	NFE2L1::MafG	6.811	0.913327	2053	2058	1	gatgat
MA0161.1	NFIC	8.396	0.956411	70	75	1	ctggca
MA0161.1	NFIC	7.587	0.929314	196	201	-1	ttggaa
MA0161.1	NFIC	9.697	0.999986	233	238	1	ttggca
MA0161.1	NFIC	8.52	0.960564	1081	1086	-1	ttggct
MA0161.1	NFIC	7.587	0.929314	1239	1244	1	ttggaa
MA0161.1	NFIC	7.587	0.929314	1415	1420	-1	ttggaa
MA0161.1	NFIC	8.396	0.956411	1523	1528	1	ctggca
MA0161.1	NFIC	7.587	0.929314	1592	1597	-1	ttggaa
MA0161.1	NFIC	7.969	0.942109	1601	1606	-1	ttggcc
MA0161.1	NFIC	8.396	0.956411	1644	1649	1	ctggca
MA0161.1	NFIC	8.52	0.960564	1852	1857	1	ttggct
MA0161.1	NFIC	9.697	0.999986	1859	1864	-1	ttggca
MA0161.1	NFIC	7.219	0.916989	1906	1911	-1	ctggct
MA0161.1	NFIC	7.969	0.942109	2024	2029	1	ttggcc
MA0063.1	Nkx2-5	8.059	0.949344	712	718	-1	ttaatag
MA0063.1	Nkx2-5	9.317	0.999992	1183	1189	1	ttaattg
MA0063.1	Nkx2-5	7.007	0.90699	1436	1442	1	ataatta
MA0063.1	Nkx2-5	7.007	0.90699	1437	1443	-1	ataatta
MA0063.1	Nkx2-5	7.007	0.90699	1481	1487	1	ataatcg
MA0503.1	Nkx2-5 (var.2)	10.696	0.915486	160	170	1	cagcactccag
MA0503.1	Nkx2-5 (var.2)	10.543	0.913233	434	444	-1	tgcctctcatg
MA0122.1	Nkx3-2	8.93	0.932062	1216	1224	1	ctgagtggg
MA0125.1	Nobox	10.834	0.982554	1184	1191	1	taattgct
MA0125.1	Nobox	9.036	0.923257	1437	1444	1	taattatt
MA0160.1	NR4A2	10.45	0.958361	1605	1612	1	aaggtcaa
MA0067.1	Pax2	6.627	0.904231	128	135	1	agtcaagg
MA0067.1	Pax2	7.08	0.92202	606	613	-1	aatcatgc
MA0067.1	Pax2	6.639	0.904702	636	643	1	catcatgg
MA0067.1	Pax2	7.392	0.934271	782	789	1	ggtcactc
MA0132.1	Pdx1	7.266	0.905191	715	720	1	ttaatg
MA0132.1	Pdx1	8.106	0.939759	1183	1188	1	ttaatt
MA0132.1	Pdx1	7.896	0.931117	1408	1413	1	gtaatt
MA0132.1	Pdx1	7.266	0.905191	1954	1959	1	ttaatg
MA0132.1	Pdx1	8.106	0.939759	2039	2044	1	ttaatt
MA0507.1	POU2F2	11.897	0.900415	1843	1855	-1	ccaatttacataa
MA0075.1	Prrx2	9.124	0.999985	1184	1188	-1	aatta
MA0075.1	Prrx2	9.124	0.999985	1409	1413	-1	aatta
MA0075.1	Prrx2	9.124	0.999985	1437	1441	-1	aatta
MA0075.1	Prrx2	9.124	0.999985	1438	1442	1	aatta
MA0075.1	Prrx2	9.124	0.999985	2040	2044	-1	aatta
MA0510.1	RFX5	11.976	0.910721	1519	1533	1	aatcctggcaactaa
MA0512.1	Rxra	12.093	0.938517	1603	1613	1	ccaaggtcaaa
MA0442.1	SOX10	8.625	0.987357	251	256	-1	cattgt
MA0442.1	SOX10	8.625	0.987357	601	606	-1	cattgt
MA0442.1	SOX10	7.097	0.919521	990	995	-1	ctgtgt
MA0442.1	SOX10	6.812	0.906868	1105	1110	1	cagtgt
MA0442.1	SOX10	6.812	0.906868	1174	1179	-1	cagtgt
MA0442.1	SOX10	7.097	0.919521	1177	1182	1	ctgtgt
MA0442.1	SOX10	7.097	0.919521	1587	1592	1	ctgtgt
MA0442.1	SOX10	6.812	0.906868	1638	1643	-1	cagtgt
MA0442.1	SOX10	8.91	1.00001	1790	1795	-1	ctttgt
MA0078.1	Sox17	10.952	0.977128	250	258	-1	accattgtc
MA0078.1	Sox17	9.768	0.938879	600	608	-1	tgcattgtg
MA0078.1	Sox17	10.069	0.948603	1425	1433	1	tttattgtg
MA0143.3	Sox2	12.855	0.98029	250	257	-1	ccattgtc
MA0143.3	Sox2	13.122	0.985027	1789	1796	-1	cctttgtc
MA0514.1	Sox3	11.981	0.942969	248	257	-1	ccattgtcct
MA0514.1	Sox3	10.941	0.927577	798	807	1	cctttctctc
MA0514.1	Sox3	14.579	0.98142	1787	1796	-1	cctttgtctc
MA0087.1	Sox5	9.767	0.957852	964	970	-1	attgttc
MA0515.1	Sox6	14.578	0.992362	248	257	-1	ccattgtcct
MA0515.1	Sox6	13.252	0.967091	1787	1796	-1	cctttgtctc
MA0077.1	SOX9	10.38	0.924981	249	257	-1	ccattgtcc
MA0079.3	SP1	10.523	0.913532	39	49	1	actccacccct
MA0079.3	SP1	10.173	0.909129	418	428	-1	ggcccaccctc
MA0079.3	SP1	10.078	0.907933	898	908	1	tctccacccac
MA0079.3	SP1	13.371	0.949363	1305	1315	1	tccccacccct
MA0079.3	SP1	11.799	0.929586	1310	1320	1	acccctcccac
MA0079.3	SP1	9.69	0.903052	1334	1344	1	tttcctccctc
MA0079.3	SP1	10.078	0.907933	1703	1713	-1	tctccacccac
MA0080.3	Spi1	17.034	0.952039	1672	1686	-1	ggaagaaggaagtgg
MA0081.1	SPIB	10.47	1.00001	242	248	1	agaggaa
MA0081.1	SPIB	7.947	0.913819	884	890	1	acgggaa
MA0081.1	SPIB	9.504	0.967012	1062	1068	-1	acaggaa
MA0081.1	SPIB	9.74	0.975075	1122	1128	-1	tgaggaa
MA0081.1	SPIB	8.183	0.921881	1168	1174	-1	tggggaa
MA0081.1	SPIB	8.912	0.946787	1459	1465	-1	aggggaa
MA0081.1	SPIB	8.183	0.921881	1500	1506	-1	tggggaa
MA0081.1	SPIB	9.504	0.967012	1721	1727	-1	acaggaa
MA0081.1	SPIB	8.183	0.921881	2082	2088	1	tggggaa
MA0595.1	SREBF1	11.951	0.931308	629	638	1	gtcacaccat
MA0596.1	SREBF2	13.052	0.947197	629	638	-1	atggtgtgac
MA0517.1	STAT2::STAT1	15.381	0.90512	998	1012	-1	acagtttcaattttt
MA0144.2	STAT3	11.46	0.936388	195	205	-1	ttttttggaaa
MA0519.1	STAT5	10.712	0.924685	1322	1332	-1	tcttcctagag
MA0519.1	STAT5	9.315	0.907612	2041	2051	1	aattctatgaa
MA0519.1	STAT5	8.962	0.903297	2043	2053	-1	ctttcatagaa
MA0520.1	Stat6	12.21	0.906493	1469	1483	1	aacttctaaagaata
MA0521.1	Tcf12	11.672	0.943836	685	695	-1	ggcaggtgctg
MA0522.1	Tcf3	11.357	0.936315	82	92	1	cacacctgtag
MA0522.1	Tcf3	9.334	0.909406	686	696	1	agcacctgccc
MA0522.1	Tcf3	13.207	0.960924	1871	1881	-1	tccagctgcag
MA0522.1	Tcf3	9.48	0.911348	1872	1882	1	tgcagctggag
MA0523.1	TCF7L2	11.898	0.90687	1755	1768	1	aatgttcaaagtga
MA0145.2	Tcfcp2l1	12.301	0.910215	452	465	1	ccagcctgctccag
MA0524.1	TFAP2C	14.14	0.941796	424	438	-1	tcatgccccaggccc
MA0524.1	TFAP2C	11.559	0.909405	1349	1363	-1	aacaccccaagggaa
MA0597.1	THAP1	7.736	0.904393	1043	1051	1	ctgccccaa
MA0597.1	THAP1	8.137	0.916665	1086	1094	-1	ctgcccatt
MA0597.1	THAP1	7.619	0.900812	1299	1307	1	ctgccatcc
MA0597.1	THAP1	8.355	0.923337	1521	1529	-1	ttgccagga
MA0597.1	THAP1	7.63	0.901149	1579	1587	-1	gtgccatca
MA0597.1	THAP1	9.679	0.963858	1642	1650	-1	ctgccagca
MA0095.2	YY1	13.758	0.924491	1595	1606	1	caaaatggccaa
MA0103.2	ZEB1	13.788	0.979496	81	89	1	gcacacctg
MA0130.1	ZNF354C	8.723	0.991562	40	45	1	ctccac
MA0130.1	ZNF354C	7.138	0.922189	295	300	-1	caccac
MA0130.1	ZNF354C	6.723	0.904025	305	310	1	ccccac
MA0130.1	ZNF354C	7.138	0.922189	350	355	-1	caccac
MA0130.1	ZNF354C	7.138	0.922189	539	544	-1	caccac
MA0130.1	ZNF354C	7.916	0.956241	620	625	1	gtccac
MA0130.1	ZNF354C	7.138	0.922189	678	683	1	caccac
MA0130.1	ZNF354C	6.916	0.912472	723	728	1	acccac
MA0130.1	ZNF354C	8.723	0.991562	899	904	1	ctccac
MA0130.1	ZNF354C	6.916	0.912472	903	908	1	acccac
MA0130.1	ZNF354C	7.138	0.922189	906	911	1	caccac
MA0130.1	ZNF354C	6.723	0.904025	1170	1175	1	ccccac
MA0130.1	ZNF354C	6.723	0.904025	1306	1311	1	ccccac
MA0130.1	ZNF354C	7.138	0.922189	1663	1668	1	caccac
MA0130.1	ZNF354C	6.723	0.904025	1670	1675	1	ccccac
MA0130.1	ZNF354C	6.916	0.912472	1703	1708	-1	acccac
MA0130.1	ZNF354C	8.723	0.991562	1707	1712	-1	ctccac
MA0130.1	ZNF354C	6.723	0.904025	1911	1916	-1	ccccac
Comment: This type of analysis has a high sensitivity but abysmal selectivity. In other words: while true functional will be detected in most cases, most predictions will correspond to sites bound in vitro but with no function in vivo. A number of additional contraints of the analysis can improve the prediction; phylogenetic footprinting is the most common. We recommend using the ConSite service,…
